# Supplementary material for: Structural Characterization and Anti-Inflammatory Properties of an Alginate Extracted from the Brown Seaweed Ericaria amentacea
Source: Mar Drugs. 2026 Jan 13;24(1):41. doi: 10.3390/md24010041 (PMC12842944; doi:10.3390/md24010041)
Supplement: Supplementary file 1 [file marinedrugs-24-00041-s001.zip]

Archive with 1 entries (1 files):
- marinedrugs-3985804-supplementary.pdf
